# Supplementary material for: High-Performance Coaxial Counter-Rotating Triboelectric Nanogenerator with Lift–Drag Hybrid Blades for Wind Energy Harvesting
Source: Nanomaterials (Basel). 2024 Mar 28;14(7):598. doi: 10.3390/nano14070598 (PMC11013478; doi:10.3390/nano14070598)
Supplement: Supplementary file 1 [file nanomaterials-14-00598-s001.zip]

Archive with 5 entries (5 files):
- nanomaterials-2900035-supplementary.pdf
- Supplementary Video S1.mp4
- Supplementary Video S2.mp4
- Supplementary Video S3.mp4
- Supplementary Video S4.mp4
